# Supplementary material for: Small-Group Discussion Sessions on Imposter Syndrome
Source: MedEdPORTAL. 2020 Nov 10;16:11004. doi: 10.15766/mep_2374-8265.11004 (PMC7666839; doi:10.15766/mep_2374-8265.11004)
Supplement: Supplementary file 1 — Imposter Syndrome Facilitator Guide.docxImposter Syndrome Handout.docxImposter Syndrome Survey.docx [file mep_2374-8265.11004-s001.zip]

Archive with 4 entries (4 files):
- A. Imposter Syndrome Facilitator Guide.docx
- B. Imposter Syndrome Handout.docx
- C. Imposter Syndrome Survey.docx
- _Educational_Summary_Report_11004.pdf
